# Supplementary material for: Automated vitrification of cryo-EM samples with controllable sample thickness using suction and real-time optical inspection
Source: Nat Commun. 2022 May 27;13:2985. doi: 10.1038/s41467-022-30562-7 (PMC9142589; doi:10.1038/s41467-022-30562-7)
Supplement: Supplementary file 4 — Supplementary Data 1 [file 41467_2022_30562_MOESM4_ESM.xlsx]

## Sheet: Sheet1
AGCATTCCACCAGTCTGTCGTGTTTGCATTAATATCGCCATTTTTTAAAAAT
GCCCTAAAACGAATCGGATAGGAA
TATTAGTACCTACATCTACAAAGGCTAAAGCCCACCAACGCGCGGGGACAGAACTGATA
TGCCCTTGAGGCGGTTTTCAGGGATAGCTCAGGTCAACGCTCATGGAAATCTTTA
ATTGCAACCTGAGAAGCTGAT
ATTGGGCGGGCAACGAGTTGCAGCAAGCTATTACCAACAAGA
GTGAGACGCCAGGGCCCTCAGAGCCACCTGGAGCAGCCAGCC
CCTCAGATGAACGGAATATCCAGAACAAGGTCCACTTCACCA
GGATGTGCTGTTGCTGGTTTGCCCCATGCTGGTTAATCGT
AAAACTACTCAGAAGTTGGGTATTAGGGTTTTCGCCAGCTGTTTTTCGAAAGGG
TCGCTATTACCCAGTCATATCACC
TGGGAAATTCGCATTGTAAACGTTAATATAGGTGCGACGTTGTAAAACCCCGGGCCTCT
AGAGCCGGACGGCCAAGTATAGCCCGGAATACTCCTCAA
GAGAGGGAGGATTAAAACATGAAAGTATACCGCCACTCCCTC
GAGAAGGATTTTGATATAGTGCCAAGCTTGCGAACCGCCCCTCAG
AACCTATACCCTCACAGAGCCACCACCGATGCCTGTGCCGTC
ACTCTAGCCGGAACGAGCCGC
AAATCAAGGATCCGCCTGATAACAGGCGGATAAGCAGGTCG
AAATCCGTATCATCCCGGGTACTTTCGAATTCGCATCTTTTTTTTTATAATCA
TAGCGTTTGCTAATCATTACCAAG
CGGCATGAACGCGGAGGACAGATGAACGCGATTAGGTCATAGCTGTTTATCCCCCTTAT
CCTTAGACCTGTGTATCTTTGACCCCCAGGTGTACGTTCAGCTAATGCATTTCGG
ACACTAAGGCTGGCGACGACGACAATAACATAGCGAATTTTC
TTATCCGATTAATTATAATATATTTTAGCTGTCCATGACCTT
AGTAATTTTAATTTTGTAAATCGTCGCTCTCACAAAAAGAAT
CATCAAGAGAGGCATTCCACACAACATATTGCTTCCATCTTC
ATAACCCGAGCCGCAACCTAAAACGAAAGTAATCAAGGTAA
GAACCGGAAGGCACGAAGCATATTTAAAGCCTGCAATATATTTTTTTGAGTGA
GTACATAAATGGGTGCCCCATTAA
TTTGAACATATTCGTTAAAGGCCGCTTGAAGTTTTAATGAGTGAGCTATTATGGAAACA
AAACCACTGCAACATGAGGCGGTCAGTAACTCACAGACTTTT
CGTTGCGACAGAGGGTGCCACGCTGAGATTTGCGGAGACAGCAT
AGATAAACTCACTGACAGAGGCTTTGAGCAGCGAAAACAAAG
CGGAACGAGGAAAGTAACATTATCATGCCAGCACAGCAGA
TCCAGTCGAACCACGCAAATGAAAAATCAAGTTTGCGCCTGT
ACCGAACGGGAAACACAAACTACGTAGCAACGGCTCCCGCTT
CCCATGTTTGAGAGATTTTGACGTTTCGTCTGAAAATATTTTTTTTTTGAATGGC
CACAGACATGGATTAGCTGAT
TATTCAAGTCGTCTACAACTCGTATTAATCAAATATACGTGG
TTGGCAGGTAAGAATCAAACCCTCAATCCAATTCGTTCCAGA
TTACAAAAATATCTTCTGACCTGAAAGCATTCACCAATATGA
CGTTAGTCACCATCAGTCACACGACCAGGAACCCTGGTCAGT
AGAGATATAATAAAGGAGACAGTCAAATAAATGAATTAGACT
TCGTTATTCAAAAGGGTGAGTTTTGCTACATTTGAGGATTTTCAACAGGGCCAAC
GTATAACGTGCTTTGAAAGGAATTGAAGATAATAAACAAC
TTTCAACGTAAAGAGAATCAGATTAGCTAAACAGTTGCTTTTTTTTACGAGCAC
GCTAATAGCCTAATTCTATCATACTATGGGAGGCCTATATTT
GGGATTTAAAACCGTTGCCAGTTACAAAGAGGGTAGGATTAG
AGGGCGATAGACAGTAAAAATTTTTAGACAGGTCAATTGAGC
TTTCAACCTTTAATCCTGAACAAAGTCAATAAACAACGTCAA
AGAGTACGCAAGGAGAACGGTACGCCAGGACTCCAGCCGCATTA
GACGGGAGAACGTATTAAAGAACGTGAATCCTGGCCTTTA
GAACACTGCTCCTTTTGATAGGGAGAAAGAAGTGTTTTTATAGTCCACCCAAAGA
AACAAGAATCAGTTGTAATACTTTTGCAGAGGTCGTTTACCAGTTAACT
CGGATGGATGACCCGAGGCCACTTAAAAGAGTCTGTTGTTCTTTTTAGTTTGG
GGTTGAGTGTCCATAGCATAA
CAATAAATGAAAAGTCCTGTAGCCAGCTCTCCAGCGAGATAG
ATTAACCATAGCCCCAGCTTTCCGGCACCTGGCCTGTGGCAT
TTCGCGTCGCTTCTTATAAATCAAAAGAGTTGTAGAATTAAG
CAATTCTTTAGCAACAATACTTCTTTGAAATCCCTGGTGCCG
TCGGCAATTAGTAAGGCAAGGCAAAGAAACTAATAAAAATAA
TTAACATCCAAATAACCAATAGGAACGGCAAAGTCCGAAA
ACTTGCCTGGTGGTCGCCATT
GTTTGATGAGTAGGATAATCAGATAAATCATACATAACATC
AAAAACACCCGGTTAAGAACTCTTATCGGCCTGCAGGCGTTTTTAAATCCT
AGCTAAAATTTTCAACATTAAATTTCGAGTAACATATCGGCCTTTTTTCAGGAAG
ACGACAGACCCGTCACATTTC
TTTGACCGTTTTAAGACACCACGGAATAAGGGAAGGGGGACG
CCGTGGGAGTTTGAGTAAATATTGACGGACGCAAAATATGCA
AAAAGAAAAATTATACCGTGCATCTGCCAACAAACGATTTAG
ACTAAAGACGAGTAGGCGGATTGACCGTCATCGTATCATTAA
ATGGGCGAATGGGATCCCAATTCTGCGATACGGTGAACATAT
TTCATTCCATCAAAATACATACATAATTATCACGGTGTAG
GGAAAGCGCATTCGTCACCGACTTGAACGTAGAGAGGGGG
TAATAGTGCAAAAGACCGTTCCTTGCGTCATACCTCATTAATTTTTGCCAGAAT
ATAAATCATGGCTTACGACGA
CCCTCGTTGAGATTAACCAATCAATAATAAACCATCAAACAA
TACAGGAATATTCACGATAGCAGCACCGATGTAGATAGGAAT
TACGAGCTAATCAGGACGATTGGCCTTGGTGTACTATCATAA
ACCACATCAACACTGGTAATAAGTTTTACAGGTCATAGCGAC
GTTGAGGACGGGGTAGGCATAGTAAGAGTCAACTACCTAATT
CATAACGCCACAACAAGAAAAATAATAGTTTGCACAGGAG
TTGAGTAAGCATTGCTTTAGC
GCCGCCACAGTGCAACGAGGCGAAAGGAATTACGCAGTGCC
AATCATATAGCCGGCCGTATAATTTAATGCCCACCACCATTTTTCAGAGCC
TAAAAACCAGGTAGCTTTCCTTATTCCAAGAACGAAGGCCGGTTTTTAAACGTCA
TACCATTAGCGGTATTACGTTAAT
AGCCAGAGACTCCTACTGCGGAATCGTAAATCTAAACCAAGTACCGCAATTAGCACCAT
AAATCAGCTCATCGGACGTTGGGAAGAACATAAATAACTGGCATGATTACAAAAT
GGAATACTTATCCGAGCAAGC
GCAAGCCGCCCAATGTATTCTAAGAACGAACGCAATGCTTTA
TTACCGCGTTTTTACTGGCTCATTATACCCTCAAATAATAAC
TGCGATTCAGAAAAAAGGAAACCGAGGACGAGGCGGGAATCA
GCGTTATACATATTTTAGCGAACCTCTTACCAGCGAGAAT
GACCATATGTGAATTATAAAGCTTCTCAACAGTCCTGTTTATTTTTTATCATAT
ACCTACCTTCATTTATTACTAGAAAAAGAGGGCTTGGGCTTG
AATCGCCAATCATACAATTACCTGAGCAATGGAAGTTGATAC
ACACCGGATATTTACACCAGAACGAGTAAAACAGCGGTTAGA
GCCCTGATGCGCCGTATACTTCTGAATAAAAGAAGAGAATAA
CGATAGTCGAGAAAACAACGCCAACATGTTAAATAATGATGA
CTGATTGATCAAGATGATAAATAAGGCGTAATTTAAAGGCTT
GCATTTTGACCGTGAAACAAAATTAATTTCATCAACACGCAT
AATACCCGAGCCAAAAGCTGCTCATTCCATCGCCTATAATC
AACCGATACGTAACGTAATAAGTTATAAAGTAAATTTAATTTTTGGTTTGA
AGATGGTTGCTTTCAATTATTTGTTAAAACAGAAAAAATCGCTTTTTGCAGAG
AAGTTACATAAAGACAAAAGG
CAAAAAAGCAAAGCCCGAAGCCCTTTTTGCCTTAAGAATACC
TAGATTTTTGCTTTATCAAGATTAGTTGTATCTTAGGATTGC
CAATAGCCTATTTTACGGATTCGCCTGATCAGGTTAAATCTC
ATCAAAAACGTTGATAACGTCAGATGAAAACAATAGCACCCA
CGGGAGATATACAGATAATAATTTTTTCAGATTAAGAAATAG
AACAACGAACAACTAAAGGAGACTTCAATAATAAGAGCAAGTTTTATCTTTACAT
TATCTTTAGGCTCTGAATCTTACCAAAAGCCCAAATATCG
CGTTTTATAGAAAGTAATAGATTTCCGTCAATGGAAGGTTTTTTATCTAAAA
ATGCGCCCGCCTGGCCAGGAAAATTGCCTGAGAGTCACCCTCATTTGCGT
GTACTCAATTTAAATTAAATTTTTTAATCAGCTCAGGCTGTTTTTGCAACTGT
TCGGTGACCCTCAGATAAGAGGCTGAGTTTGTTAAAGGGCGA
AGCCACCTATTCTGGCGGGGTTTTGCTCAGTACATATTTCGG
CACCAGACCTGCCTTGTGTCG
CGCGAAATTTGAAACCTGTTTATTTATAGATAATGTAGCGTTTTTGTTTTCAT
TCATAGCCTTGAAAAACAACATAGACCAGGCGCATAAACACTCGAAATTG
TGACCTACCGACAATTGACAA
ACGGGTAGCAGGGACTGATTATCTTATGGCAATACATTTATTTTTCAATTTCA
TCATGAGTTGCGGGAGCGGAATTATCATTTACCT
TTTTTAAACACCGCCCAGAAGGATCGTCACCCTCAGGACTAAATTAATTG
AAATTAAAGCGTAAGCCCGAACGTTAATTTTAATAAAGCATTTTTCACCTT
GCTGAACCATCCTTTCGATCTAAAGTTTTCCGTTCTATTTACA
TGGCAAAAGAAGTATTTTCTGTATGGGAAAAGGCCAGGGACATTCTTTCC
TAAATGCCAGACCGGATAACCCATTATTGAGTTCGCTAACTTTTTAGCGTCTT
TCCAGATCAGAGAGAAGCAAACTCCAAACCCTCAGATTAAA
CAAAAGGTCATATGATTTTTG
GCAAATGTATAATGTTTGTCACATTTAGAAAATGCGACATTTTTTCAACCGAT
ATCGCATTCATCATTTGGGGCGCGAGCGCCTCAGCACGCAA
GAAACCAGCCATCAGTAGTAGCA
CGCCATTCATTTTTAAGCCCC
TGAGGGAGTTTATCTGTAGCTCAACATATTAGATGGATTCT
AGGTGAAAGGTGGCTCTGGAAGT
AAAACGACGTCCAATTATTACGCTTGTTAGCAAGCCATTTTTTTTGGAATTAG
CCAATGCGGCTGTAAAGATTCATCAGTTTACCAGTTGATGA
AGAATCAATCCCATATGCAGATA
GTCAGACGTCCTGAGACGGTC
CACCAGATAGAAGGCCCAAAAGATTCATTGAATCCCCAGTCAGAGAACAA
AGCCTTTCCCTGACGTAAGCAGATTGAACAAAGCCGACTTTTTTTCGGGAG
GCGAATTAATATCAAGAGGTGAATTTCTTGTAAATTAATTGAG
AACAAACTTTGGATACAATGACAACAACAGTGAATGGCAGAG
GTTTTGAAAAGAAAATATTATAGTCAGAAAAGGCTCAATTGCG
GCTACAAAAACAATGAGGAAGCCCGAAAATTGCGATAACAGTACAGCACT
GAATCGAACCGCCATGGTTTTTCCAAGGCGATTAACCGCCAC
AACAGTTTTAAGAATTTTCATCGAATTCTTACCAGTACCTTA
GTTGATTAGGTCACGGTCTCTGAATTTAAGTTTTGCATAACA
GCATGTCTTTTATGTACGGAAGATTTTTAAGCAAATGGAGGTTTTTTTCGCCACC
CGACCTGTTTTGTTACTAGGGAACTTTTTGACCAACCAAAGTACTTTTAGATTTG
ATATTCATTTCAAATCAATATTCGTTTTTGAGGCTTAAATACGTTTTTCACTACG
TGCCGGAGTTTTAGCTATTTACCGTAACTTTTGTTTCGTCACAGACTTTTTCATAGTT
AGTTTCATTTGTGAGAAATTCGAGTTTTAAGCGAACAATGCCTGTTTTTGTGTAG
CTTAGAGTTTTTTGCTGAAGTCAATAATTTTTTAGCTATTCGGTTGTTTTTAAACATT
AAAATGTTTTTCTGGATAGACTAACGGTTTTCATTATTACAAAATAGTTTTGGCTTTT
AATCAAATTTTGGTCTTTAAATTGTATTTTTTATCAGCTTTAATTTCTTTTTAATCAT
TTATTTATCAAAAACAGG
AAAGAACGCGAACGCTGAGAAGAGTCAATAGTATCGCAAGAC
TTAACCTCCGAAAATGAAAATAGCAGTTTTTGTTTAACGTCAGCTTAGGTTG
TAGATTAAGGAAAACTTT
AGAAACGATCCTTTACAGAGAGAATAACATCCAATCCAAATA
TCAAAATCATAGGTGTAAATGCTGATGCAAATCCAGAATTTA
GGTTATATAACTATATCTGAGAGACTACCTTTTTTTTAGGTATGTATGTGCGAACGC
